# Supplementary material for: KLF4 recruits SWI/SNF to increase chromatin accessibility and reprogram the endothelial enhancer landscape under laminar shear stress
Source: Nat Commun. 2022 Aug 23;13:4941. doi: 10.1038/s41467-022-32566-9 (PMC9399231; doi:10.1038/s41467-022-32566-9)
Supplement: Supplementary file 3 — Source Data [file 41467_2022_32566_MOESM3_ESM.xlsx]

## Sheet: Figure 1i
Figure 1i
Nuclear MFI
KLF4			ETS1			ATF2
ST	LSS		ST	LSS		ST	LSS
56.0087	100.418		53.4624	53.5753		41.2141	37.8131
58.4959	128.233		53.3339	67.1355		48.0496	37.1976
63.5059	115.932		57.7573	54.4232		36.9553	33.5843
66.9051	127.601		61.1108	51.7355		53.5418	29.6109

## Sheet: Figure 2c
Figure 2c
DUSP5 Accessibility			DUSP5 mRNA
ST	LSS		ST	LSS
1.09846	3.82067		0.936371	4.01803
0.869219	4.18348		1.04363	3.91309
1.03232	5.23121		1.02054	3.67898

## Sheet: Figure 2d
Figure 2d
DUSP5 Accessibility			DUSP5 mRNA
GFP	caMEK5		GFP	caMEK5
1.09846	3.82067		0.93637	4.01803
0.869219	4.18348		1.04363	3.91309
1.03232	5.23121		1.02102	3.67898

## Sheet: Figure 2e
Figure 2e
DUSP5 Accessibility			DUSP5 mRNA
siC	siKLF		siC	siKLF
7.95449	1.39353		3.38403	1.42766
6.26841	2.04632		2.35645	0.725293
4.20566	1.65714		3.06755	1.04653

## Sheet: Figure 3b
Figure 3b
KLF4-BRG1			KLF4-SMARCC2
ST	LSS		ST	LSS
1.75231	3.64428		1.74098	5.82906
1.70379	3.6603		2.13617	6.32604
2.01573	3.75051		1.87076	6.08907
1.39112	3.94714		1.47265	8.72421

## Sheet: Figure 3c
Figure 3C
KLF4-BRG1
DSS	LSS
1.58333	5.04167
1.00023	5.47059
2.46154	5.82143
0.857143	5.40032
1.80003	3.88889
1.71429	5.81013

## Sheet: Figure 4d
Figure 4d
DUSP5 Accessibility					DUSP5 mRNA
ST siC	ST siBRG1	LSS siC	LSS siBRG1		ST siC	ST siBRG1	LSS siC	LSS siBRG1
1.04	0.48	7.93	3.51		1	0.957596	2.71495	0.702365
1.52	0.64	7.05	2.32		1	0.72631	2.11436	0.661463
0.76	0.47	9.13	4.2		1	1.27474	3.5671	0.465518
0.68	1.21	10.68	3.57		1	1.29556	4.58225	1.29135

## Sheet: Figure 5d
Figure 5d
DUSP5 mRNA			CRISPRi
ST	LSS		sgC	sgDUSP5
0.93637	4.01803		2.68721	1.99367
1.04363	3.91309		2.82333	1.876
1.02002	3.67898		2.90833	2.50133

## Sheet: Figure 5e
Figure 5e
SMAD5 mRNA			CRISPRi
ST	LSS		sgC	sgDUSP5
1.26	1.48		1.43667	1.28933
0.92	1.21		1.573	1.085
1.1	1.38		1.457	1.03767
0.71	1.01
1	1.35

## Sheet: Figure 5f
Figure 5f
EDN1 mRNA			CRISPRi
ST	LSS		sgC	sgDUSP5
1.10465	0.226781		0.431333	0.522021
1.06503	0.21604		0.383333	0.517333
0.830326	0.335079		0.393653	0.482234

[truncated: 8 more sheets: Supplementary Figure 4c, Supplementary Figure 2b, Supplementary Figure 4a, Supplementary Figure 4d, Supplementary Figure 10d, Supplementary Figure 15, Supplementary Figure 16, Supplementary Figure 17a]
